# Supplementary material for: Reproductive Biology and Population Structure of the Endangered Species Sonneratia ovata Backer
Source: Biology (Basel). 2025 Nov 12;14(11):1580. doi: 10.3390/biology14111580 (PMC12649928; doi:10.3390/biology14111580)
Supplement: Supplementary file 1 [file biology-14-01580-s001.zip]

Archive with 1 entries (1 files):
- biology-3876293-supplementary.pdf
